# Supplementary material for: Auditing the Representation of Female Versus Male Athletes in Sports Science and Sports Medicine Research: Evidence-Based Performance Supplements
Source: Nutrients. 2022 Feb 23;14(5):953. doi: 10.3390/nu14050953 (PMC8912470; doi:10.3390/nu14050953)
Supplement: Supplementary file 1 [file nutrients-14-00953-s001.zip]

Archive with 1 entries (1 files):
- nutrients-1596830-supplementary.pdf
